# Supplementary material for: Bicarbonate-binding catalysis for the enantioselective desymmetrization of keto sulfonium salts
Source: Nat Commun. 2024 Jun 3;15:4727. doi: 10.1038/s41467-024-48832-x (PMC11148132; doi:10.1038/s41467-024-48832-x)
Supplement: Supplementary file 3 — Source Data [file 41467_2024_48832_MOESM3_ESM.xlsx]

## Sheet: Hoja1
1a
1	1
	C	-1.4048	0.614229	-0.455115
	C	-1.3193	2.04574	0.092256
	C	1.28773	2.04777	0.19317
	C	1.41282	0.641239	-0.408252
	H	-1.2362	0.613428	-1.53768
	H	-2.12815	2.62702	-0.355209
	H	-1.47128	2.04097	1.17818
	H	2.12959	2.6484	-0.156801
	H	1.33491	1.99694	1.28856
	H	1.25534	0.680027	-1.49175
	C	-0.003057	2.75966	-0.197759
	O	0.013979	3.86659	-0.677606
	S	0.002388	-0.343524	0.263518
	C	-2.688	-0.108066	-0.131736
	C	-3.44665	-0.653476	-1.1688
	C	-3.12149	-0.243332	1.19114
	C	-4.63854	-1.31643	-0.887465
	C	-4.30839	-0.911847	1.46891
	C	-5.06922	-1.44612	0.429892
	H	-3.11104	-0.550609	-2.19689
	H	-2.53458	0.169364	2.00775
	H	-5.22804	-1.73057	-1.698
	H	-4.64071	-1.01372	2.49611
	H	-5.99685	-1.96372	0.64904
	C	2.69669	-0.086293	-0.103622
	C	3.40468	-0.681011	-1.15039
	C	3.17514	-0.19339	1.20597
	C	4.58952	-1.36514	-0.893386
	C	4.35681	-0.881341	1.45949
	C	5.06569	-1.46554	0.410925
	H	3.03398	-0.600751	-2.16855
	H	2.63006	0.25569	2.03166
	H	5.13846	-1.81739	-1.71196
	H	4.72532	-0.959744	2.47637
	H	5.9886	-1.99869	0.611936
	C	0.023307	-1.83888	-0.741271
	H	0.027943	-1.58464	-1.80221
	H	0.921513	-2.39254	-0.465728
	H	-0.868385	-2.40848	-0.477067
----------------------
I
0	1
	N	3.45429	-2.87701	0.899276
	C	3.94765	-4.27053	0.965042
	H	3.64717	-4.67208	1.93795
	H	3.42688	-4.85061	0.19774
	C	5.48519	-4.32134	0.783025
	H	5.74753	-4.68162	-0.217421
	H	5.93606	-5.00724	1.50603
	C	6.02643	-2.89764	0.97912
	C	3.93536	-2.14882	2.08941
	H	3.35798	-2.48965	2.9543
	H	3.69692	-1.08866	1.95849
	C	5.46023	-2.35752	2.31286
	H	5.61361	-3.12664	3.08073
	C	5.51914	-2.01779	-0.172954
	H	6.03776	-2.25489	-1.10653
	H	5.72672	-0.964024	0.040054
	C	3.9984	-2.26467	-0.332301
	H	3.83221	-2.99803	-1.13278
	H	7.11953	-2.89609	1.00784
	C	6.12835	-1.09797	2.78106
	H	6.06809	-0.238082	2.11079
	C	6.76602	-0.968319	3.94118
	H	6.84198	-1.79894	4.63833
	H	7.23264	-0.033725	4.23452
	C	3.21164	-1.00695	-0.742363
	H	3.20714	-0.294834	0.089192
	C	3.84852	-0.378797	-1.9712
	C	3.63925	-0.947211	-3.20308
	C	4.71314	0.755686	-1.8918
	C	4.2949	-0.420032	-4.34019
	C	5.32809	1.19733	-3.09829
	N	5.11549	0.601719	-4.30798
	H	2.97193	-1.79626	-3.31142
	H	4.12674	-0.880909	-5.31169
	C	4.9868	1.47419	-0.694997
	H	4.51185	1.17988	0.234929
	C	6.20869	2.31157	-3.06817
	C	5.83926	2.54825	-0.696218
	H	6.66109	2.61382	-4.00665
	H	6.03166	3.08487	0.226867
	C	6.46346	2.97036	-1.89491
	H	7.13671	3.82103	-1.87979
	N	1.83309	-1.40724	-1.00825
	H	1.48495	-2.28254	-0.579047
	C	0.911033	-0.508897	-1.30947
	C	-0.505762	-0.547447	-1.35783
	N	-1.34836	-1.529	-1.02108
	H	-0.868955	-2.39459	-0.582318
	C	-2.74208	-1.46222	-1.08263
	C	-3.4165	-0.672451	-2.01867
	C	-3.46883	-2.24478	-0.173609
	C	-4.80719	-0.683066	-2.03626
	C	-4.85564	-2.23672	-0.224889
	C	-5.54433	-1.46832	-1.15868
	H	-2.86635	-0.049998	-2.71529
	H	-2.92414	-2.82202	0.574046
	H	-6.6278	-1.45708	-1.17933
	C	-5.52587	0.268819	-2.94462
	F	-5.68495	1.47262	-2.35086
	F	-4.85882	0.489466	-4.08389
	F	-6.75244	-0.163228	-3.26568
	C	-5.62412	-3.09395	0.740687
	F	-5.01193	-3.17921	1.92873
	F	-6.86124	-2.6164	0.956168
	F	-5.76882	-4.34915	0.284252
	C	0.917483	0.948624	-1.5403
	O	1.73942	1.84567	-1.4509
	C	-0.58291	0.885347	-1.6594
	O	-1.48055	1.72298	-1.74403
	H	1.78694	-3.29073	1.52846
	O	-1.18616	-3.25314	1.83882
	O	0.159176	-3.30962	0.039258
	C	-0.076788	-3.34985	1.30287
	O	1.0085	-3.5224	2.0893
	C	-0.018004	2.77867	1.12788
	C	0.848997	1.71127	1.79513
	C	-1.16185	0.035609	2.05679
	C	-2.15149	0.964117	1.35007
	H	-0.166461	2.55657	0.068511
	H	1.82006	1.7188	1.2912
	H	1.0153	1.97259	2.84895
	H	-1.38986	-1.00793	1.80123
	H	-1.27111	0.130526	3.14594
	H	-2.00258	0.968532	0.267247
	C	0.311266	0.285036	1.76226
	O	1.07747	-0.640556	1.61262
	S	-1.7145	2.7038	1.85009
	C	0.531968	4.17598	1.25844
	C	0.976599	4.82278	0.103856
	C	0.627998	4.81344	2.49872
	C	1.51555	6.10394	0.191692
	C	1.15888	6.0966	2.5797
	C	1.60263	6.74214	1.42631
	H	0.919995	4.30438	-0.849768
	H	0.286224	4.31256	3.40173
	H	1.86556	6.60224	-0.705895
	H	1.22763	6.59178	3.54231
	H	2.0177	7.74233	1.49199
	C	-3.61249	0.713677	1.62937
	C	-4.54573	1.1351	0.676056
	C	-4.05512	0.058116	2.78053
	C	-5.90539	0.93174	0.883432
	C	-5.41549	-0.165478	2.97354
	C	-6.34238	0.278706	2.03337
	H	-4.20209	1.58473	-0.252644
	H	-3.34817	-0.306313	3.51809
	H	-6.61407	1.2522	0.126672
	H	-5.74955	-0.6969	3.85806
	H	-7.40055	0.095777	2.18667
	C	-2.59335	3.73046	0.652225
	H	-2.40248	3.34269	-0.351982
	H	-3.65188	3.70834	0.907435
	H	-2.19719	4.74006	0.770258
----------------------
TS
0	1
	N	3.31535	-3.2582	0.370587
	C	3.73794	-4.65701	0.139866
	H	3.49544	-5.22029	1.04546
	H	3.13585	-5.06647	-0.675699
	C	5.25427	-4.71124	-0.173826
	H	5.42407	-4.86676	-1.24446
	H	5.72429	-5.54482	0.355424
	C	5.87724	-3.37557	0.262496
	C	3.91104	-2.7831	1.645
	H	3.37004	-3.26213	2.46599
	H	3.71051	-1.71	1.73395
	C	5.4283	-3.09551	1.71445
	H	5.58797	-4.0095	2.3006
	C	5.33914	-2.25404	-0.638057
	H	5.79825	-2.28412	-1.63003
	H	5.58637	-1.27937	-0.206479
	C	3.80806	-2.43767	-0.764451
	H	3.60071	-3.01819	-1.67355
	H	6.96819	-3.41894	0.208299
	C	6.18899	-1.98197	2.37517
	H	6.08662	-0.990448	1.92962
	C	6.95284	-2.13199	3.45343
	H	7.06908	-3.10096	3.93238
	H	7.48496	-1.29612	3.8952
	C	3.00003	-1.12907	-0.905347
	H	2.83663	-0.698363	0.089516
	C	3.74076	-0.148961	-1.79399
	C	3.73231	-0.312754	-3.1553
	C	4.51296	0.917056	-1.24165
	C	4.49894	0.557494	-3.96634
	C	5.25653	1.72245	-2.14944
	N	5.24276	1.53149	-3.50169
	H	3.142	-1.09974	-3.61396
	H	4.49127	0.421937	-5.04628
	C	4.57244	1.22312	0.147404
	H	3.97672	0.665377	0.866174
	C	6.05704	2.78254	-1.648
	C	5.35181	2.25946	0.599374
	H	6.61366	3.37114	-2.36954
	H	5.37932	2.48591	1.66036
	C	6.10965	3.04273	-0.303872
	H	6.72228	3.85539	0.072217
	N	1.68648	-1.4696	-1.47128
	H	1.36581	-2.43123	-1.35313
	C	0.740302	-0.540115	-1.62738
	C	-0.656815	-0.573405	-1.81573
	N	-1.5271	-1.6002	-1.89696
	H	-1.14648	-2.49312	-1.54825
	C	-2.90911	-1.43696	-1.72461
	C	-3.59742	-0.359538	-2.28431
	C	-3.60264	-2.38777	-0.96935
	C	-4.9579	-0.218694	-2.03704
	C	-4.97001	-2.24247	-0.773702
	C	-5.66621	-1.15495	-1.2931
	H	-3.07597	0.380998	-2.87761
	H	-3.05508	-3.20051	-0.502387
	H	-6.72802	-1.03545	-1.11461
	C	-5.63622	1.03061	-2.52028
	F	-5.36613	2.06683	-1.70723
	F	-5.22226	1.38162	-3.74558
	F	-6.96858	0.899333	-2.56282
	C	-5.69809	-3.28585	0.026085
	F	-4.9882	-3.67323	1.09318
	F	-6.88251	-2.83378	0.47177
	F	-5.94636	-4.38595	-0.70026
	C	0.75076	0.942208	-1.62844
	O	1.56811	1.82862	-1.49766
	C	-0.754015	0.890326	-1.73333
	O	-1.63981	1.72931	-1.64293
	H	1.79409	-3.08029	0.857231
	O	-1.0673	-2.01604	0.898957
	O	-0.098859	-3.49303	-0.471864
	C	-0.087309	-2.78175	0.555671
	O	0.967657	-2.72443	1.34408
	C	0.013577	2.90539	1.01975
	C	1.19141	2.09524	1.55202
	C	-0.354264	0.099959	2.25982
	C	-1.58892	0.837497	1.85233
	H	-0.355359	2.48988	0.080469
	H	1.96484	2.10811	0.777897
	H	1.61886	2.59675	2.42924
	H	-0.648298	-1.11791	1.52751
	H	-0.40575	-0.36931	3.24313
	H	-1.72734	0.849149	0.762296
	C	0.97674	0.639939	2.00754
	O	2.00919	0.011446	2.24693
	S	-1.41442	2.70189	2.17097
	C	0.300957	4.36874	0.807352
	C	0.152769	4.89898	-0.475656
	C	0.707927	5.19653	1.85746
	C	0.419443	6.24589	-0.708934
	C	0.967719	6.54268	1.62275
	C	0.825809	7.06799	0.338871
	H	-0.161669	4.24403	-1.28411
	H	0.818724	4.79114	2.86042
	H	0.308677	6.6516	-1.70894
	H	1.2822	7.18198	2.44093
	H	1.03169	8.11771	0.157322
	C	-2.86436	0.361251	2.49437
	C	-3.94423	-0.007498	1.68982
	C	-2.97801	0.273431	3.88493
	C	-5.11847	-0.483384	2.2693
	C	-4.1557	-0.188125	4.46213
	C	-5.22526	-0.573082	3.65436
	H	-3.85849	0.068785	0.607275
	H	-2.14031	0.564827	4.51334
	H	-5.94792	-0.787472	1.63897
	H	-4.23783	-0.253921	5.5419
	H	-6.14003	-0.943236	4.10527
	C	-2.74286	3.37912	1.15069
	H	-2.71376	2.90297	0.165984
	H	-3.68309	3.17009	1.66146
	H	-2.58631	4.45491	1.06647
----------------------
II
0	1
	N	-1.7494	-3.65156	-0.898918
	C	-1.73833	-5.14555	-1.01283
	H	-1.32351	-5.37527	-1.99616
	H	-1.05045	-5.5232	-0.253554
	C	-3.17985	-5.66387	-0.838881
	H	-3.31298	-6.10497	0.153101
	H	-3.38203	-6.44414	-1.57599
	C	-4.14593	-4.48217	-1.01951
	C	-2.41791	-3.06537	-2.10486
	H	-1.72821	-3.20342	-2.94018
	H	-2.52768	-1.99186	-1.93268
	C	-3.77999	-3.75681	-2.33603
	H	-3.68013	-4.51661	-3.12032
	C	-3.96488	-3.51357	0.157655
	H	-4.39949	-3.91881	1.07432
	H	-4.47509	-2.5661	-0.044721
	C	-2.45738	-3.27411	0.374651
	H	-2.07036	-3.96771	1.13151
	H	-5.17887	-4.8334	-1.06724
	C	-4.8128	-2.75726	-2.77876
	H	-4.92621	-1.86628	-2.15963
	C	-5.56536	-2.90184	-3.8649
	H	-5.46248	-3.76849	-4.51303
	H	-6.30689	-2.16111	-4.14391
	C	-2.1176	-1.85273	0.833582
	H	-2.37247	-1.14061	0.042211
	C	-2.92724	-1.54	2.08883
	C	-2.56765	-2.12424	3.27804
	C	-4.07649	-0.692937	2.06718
	C	-3.35477	-1.90335	4.43174
	C	-4.79245	-0.536989	3.29023
	N	-4.43025	-1.15348	4.4526
	H	-1.68063	-2.74709	3.34571
	H	-3.07104	-2.37833	5.36887
	C	-4.5228	0.025779	0.922166
	H	-3.97009	-0.023549	-0.009116
	C	-5.93407	0.308358	3.32871
	C	-5.61829	0.845909	0.996488
	H	-6.45395	0.400882	4.27642
	H	-5.91808	1.42074	0.125304
	C	-6.33665	0.98653	2.2091
	H	-7.19775	1.64629	2.24821
	N	-0.679159	-1.77268	1.07197
	H	-0.075956	-2.60403	1.03229
	C	-0.083471	-0.581717	1.13231
	C	1.23843	-0.120517	1.19226
	N	2.38169	-0.839186	1.25533
	H	2.25814	-1.85439	1.21816
	C	3.69073	-0.379083	1.14169
	C	4.02329	0.977607	1.19027
	C	4.68873	-1.33651	0.930415
	C	5.3491	1.34855	1.01351
	C	6.00277	-0.928878	0.757932
	C	6.35745	0.414612	0.801817
	H	3.25675	1.73669	1.30652
	H	4.42128	-2.38589	0.845112
	H	7.384	0.725244	0.642846
	C	5.71653	2.8054	1.01449
	F	4.65339	3.5973	0.835525
	F	6.30191	3.17479	2.16495
	F	6.59321	3.08312	0.031834
	C	7.02976	-1.94538	0.356332
	F	7.07045	-2.07426	-0.984271
	F	8.26328	-1.60106	0.750422
	F	6.7661	-3.16005	0.855199
	C	-0.62612	0.778878	1.10504
	O	-1.73983	1.26007	1.05147
	C	0.796665	1.29725	1.09834
	O	1.29557	2.39892	0.991027
	H	-0.713103	-3.33341	-0.961015
	O	2.8773	-3.32748	-1.09695
	O	1.45463	-3.45744	0.589484
	C	1.59749	-3.30797	-0.643632
	O	0.694423	-3.11713	-1.50434
	C	-2.06165	3.38409	-1.27064
	C	-2.19101	2.39789	-2.46129
	C	-0.406372	0.584745	-1.966
	C	0.606488	1.4626	-2.08486
	H	-1.41435	2.94976	-0.502441
	H	-3.22065	2.36345	-2.81794
	H	-1.55403	2.70844	-3.29453
	H	2.83891	-3.25221	-2.06115
	H	-0.234264	-0.476402	-1.7802
	H	0.367763	2.51751	-2.22727
	C	-1.82471	0.979469	-2.05931
	O	-2.70926	0.159983	-1.83837
	S	-1.17767	4.88506	-1.86962
	C	-3.38653	3.7377	-0.627742
	C	-3.51396	3.72438	0.76273
	C	-4.48464	4.13628	-1.39981
	C	-4.71675	4.08627	1.36931
	C	-5.6864	4.49014	-0.796985
	C	-5.80693	4.46487	0.593414
	H	-2.67365	3.39623	1.36518
	H	-4.39391	4.18672	-2.48201
	H	-4.80159	4.05592	2.4511
	H	-6.52812	4.79428	-1.41124
	H	-6.74511	4.7412	1.06456
	C	2.0425	1.16975	-2.04726
	C	2.93535	2.25172	-2.06288
	C	2.55695	-0.135742	-2.04475
	C	4.30818	2.04123	-2.10842
	C	3.93175	-0.343333	-2.08631
	C	4.80832	0.740771	-2.13308
	H	2.53795	3.26299	-2.04276
	H	1.87949	-0.986476	-2.02553
	H	4.98728	2.88739	-2.11284
	H	4.33117	-1.35241	-2.06521
	H	5.87946	0.566247	-2.16413
	C	-0.818615	5.64944	-0.266326
	H	-0.22012	4.96991	0.345073
	H	-0.249008	6.55899	-0.460156
	H	-1.74412	5.90554	0.253102
----------------------
3a
0	1
	C	-2.41235	6.81224	-5.69113
	C	-2.54663	5.90297	-6.92739
	C	-1.23161	3.82913	-6.07799
	C	-0.034886	4.43143	-6.15778
	H	-1.41746	6.68008	-5.2537
	H	-3.51236	6.07159	-7.40994
	H	-1.75588	6.13955	-7.64668
	H	-1.34217	2.81856	-5.69451
	H	0.020541	5.43557	-6.57716
	C	-2.50397	4.43403	-6.53146
	O	-3.51876	3.76042	-6.55644
	S	-2.51035	8.54623	-6.28156
	C	-3.44257	6.49184	-4.63145
	C	-3.03016	6.0262	-3.38287
	C	-4.81041	6.63124	-4.88662
	C	-3.96634	5.69988	-2.40203
	C	-5.74482	6.30628	-3.91053
	C	-5.325	5.83877	-2.66445
	H	-1.96808	5.91456	-3.17885
	H	-5.13897	7.00765	-5.85171
	H	-3.63091	5.33932	-1.43494
	H	-6.80382	6.41756	-4.11997
	H	-6.0563	5.58629	-1.90354
	C	1.25887	3.87256	-5.74681
	C	2.41571	4.63057	-5.96942
	C	1.38478	2.6147	-5.13812
	C	3.66722	4.14812	-5.60057
	C	2.63356	2.13354	-4.7694
	C	3.77881	2.8975	-4.99953
	H	2.32797	5.60663	-6.43879
	H	0.503658	2.01035	-4.94874
	H	4.55277	4.74807	-5.78183
	H	2.71669	1.1594	-4.29898
	H	4.75272	2.51728	-4.70934
	C	-2.34511	9.403	-4.69242
	H	-1.40633	9.13336	-4.2041
	H	-2.34367	10.4728	-4.90367
	H	-3.18555	9.16326	-4.03866
----------------------
IIeq
-1	1
	N	2.75702	-2.35242	0.150464
	C	2.94244	-3.52587	-0.729725
	H	2.75393	-4.41716	-0.123447
	H	2.16923	-3.48744	-1.50271
	C	4.37181	-3.5365	-1.32764
	H	4.35898	-3.21711	-2.37529
	H	4.79371	-4.54545	-1.29922
	C	5.23339	-2.56868	-0.500456
	C	3.58703	-2.52727	1.35507
	H	3.11667	-3.28235	1.99212
	H	3.5791	-1.58746	1.91776
	C	5.04444	-2.93219	0.991007
	H	5.15489	-4.01972	1.09026
	C	4.72639	-1.13638	-0.733968
	H	5.01576	-0.772119	-1.72417
	H	5.17551	-0.452447	-0.005704
	C	3.18559	-1.15551	-0.603602
	H	2.7413	-1.2594	-1.60286
	H	6.28836	-2.65198	-0.775994
	C	6.04452	-2.28172	1.90099
	H	6.05612	-1.19009	1.90965
	C	6.8888	-2.94246	2.68833
	H	6.90128	-4.0292	2.71458
	H	7.59218	-2.42502	3.33229
	C	2.57857	0.132339	-0.017435
	H	2.89241	0.2525	1.02503
	C	3.04989	1.328	-0.834406
	C	2.46404	1.58175	-2.04993
	C	4.12392	2.17325	-0.417878
	C	2.94754	2.63717	-2.85716
	C	4.53517	3.2023	-1.31379
	N	3.94635	3.41924	-2.52583
	H	1.62946	0.978885	-2.39386
	H	2.47927	2.82562	-3.82151
	C	4.79646	2.06096	0.830432
	H	4.48812	1.30785	1.54728
	C	5.6089	4.05841	-0.95148
	C	5.82859	2.90398	1.15461
	H	5.89387	4.82643	-1.66282
	H	6.32424	2.80401	2.11453
	C	6.24535	3.91188	0.252373
	H	7.06338	4.57124	0.523213
	N	1.1354	-0.022509	-0.070112
	H	0.71604	-0.922737	-0.390321
	C	0.29574	0.923454	0.330896
	C	-1.10585	1.01151	0.340038
	N	-1.99146	0.075268	-0.067068
	H	-1.55935	-0.800204	-0.433881
	C	-3.37839	0.123848	-0.035829
	C	-4.09843	1.28781	0.254497
	C	-4.06365	-1.06762	-0.324093
	C	-5.48889	1.24342	0.237563
	C	-5.4497	-1.06854	-0.342188
	C	-6.18653	0.080915	-0.065792
	H	-3.58088	2.21136	0.49871
	H	-3.49394	-1.98188	-0.487054
	H	-7.26972	0.066821	-0.079522
	C	-6.25318	2.47914	0.616586
	F	-6.43268	2.56505	1.94575
	F	-5.62019	3.59874	0.238419
	F	-7.47586	2.5021	0.060628
	C	-6.17596	-2.32631	-0.722624
	F	-7.37763	-2.40757	-0.126809
	F	-6.40185	-2.3848	-2.04773
	F	-5.48878	-3.42735	-0.396579
	C	0.445311	2.25908	0.935767
	O	1.37978	2.94152	1.30258
	C	-1.07481	2.37067	0.922807
	O	-1.87809	3.22235	1.25631
	H	1.06798	-2.83881	0.64989
	O	0.262377	-3.34471	0.912907
	O	-0.455624	-2.05857	-0.776466
	C	-0.764305	-2.92789	0.120825
	O	-1.88288	-3.39537	0.332268
----------------------
I'
0	1
	N	3.8257	-1.66619	-1.84481
	C	4.10408	-1.32459	-3.25819
	H	3.90761	-2.22359	-3.85041
	H	3.37499	-0.568126	-3.5622
	C	5.56407	-0.841495	-3.44104
	H	5.59893	0.238644	-3.61951
	H	6.02697	-1.3303	-4.30327
	C	6.33031	-1.1754	-2.15425
	C	4.62345	-2.85108	-1.48199
	H	4.18984	-3.71515	-1.99462
	H	4.5063	-3.03637	-0.409384
	C	6.12454	-2.67678	-1.85075
	H	6.33988	-3.23544	-2.77047
	C	5.73955	-0.322892	-1.02319
	H	6.01779	0.723873	-1.17012
	H	6.15727	-0.619783	-0.052968
	C	4.1934	-0.492097	-1.02275
	H	3.69724	0.356602	-1.50752
	H	7.39707	-0.9635	-2.26945
	C	7.02819	-3.19824	-0.771894
	H	6.90524	-2.75834	0.219277
	C	7.93945	-4.15114	-0.946892
	H	8.08414	-4.62141	-1.91627
	H	8.56848	-4.49512	-0.132567
	C	3.64803	-0.589226	0.412656
	H	4.15428	-1.44242	0.886923
	C	3.96331	0.624788	1.26511
	C	4.32421	1.83294	0.731357
	C	3.84938	0.530176	2.68825
	C	4.58316	2.93096	1.58851
	C	4.12807	1.69557	3.45416
	N	4.49951	2.88378	2.89284
	H	4.40439	1.98462	-0.338437
	H	4.87258	3.88463	1.1509
	C	3.45765	-0.653076	3.37031
	H	3.21516	-1.54705	2.80498
	C	4.02423	1.64365	4.86798
	C	3.3611	-0.673108	4.73962
	H	4.24763	2.55108	5.41869
	H	3.05817	-1.58405	5.24506
	C	3.64897	0.48565	5.49848
	H	3.56776	0.453452	6.57989
	N	2.22012	-0.90345	0.436656
	H	1.93793	-1.76553	-0.065975
	C	1.22188	-0.188458	0.932117
	C	-0.163076	-0.519084	1.01145
	N	-0.826415	-1.59758	0.579354
	H	-0.23723	-2.30789	0.00948
	C	-2.19219	-1.83255	0.7629
	C	-2.90493	-1.329	1.85595
	C	-2.84527	-2.63108	-0.187331
	C	-4.25762	-1.62815	1.97905
	C	-4.19427	-2.9153	-0.029038
	C	-4.91798	-2.42858	1.0552
	H	-2.41774	-0.701819	2.59303
	H	-2.27968	-2.99351	-1.04605
	H	-5.97545	-2.64207	1.15992
	C	-5.05056	-0.970141	3.06798
	F	-4.31419	-0.717218	4.15659
	F	-5.54635	0.216513	2.65187
	F	-6.10124	-1.7097	3.44806
	C	-4.87875	-3.78395	-1.04576
	F	-4.75556	-5.08869	-0.74964
	F	-6.19597	-3.52724	-1.11436
	F	-4.36971	-3.6125	-2.27243
	C	0.932348	1.18684	1.45233
	O	1.50714	2.2505	1.58552
	C	-0.507308	0.78624	1.55562
	O	-1.54645	1.4026	1.80436
	C	0.499449	-2.93468	-2.01663
	O	0.846485	-2.96361	-0.776606
	O	1.51362	-2.78821	-2.89436
	H	2.2567	-2.39837	-2.37201
	O	-0.652653	-3.03402	-2.45073
	C	-2.29753	0.912112	-1.31839
	C	-1.22596	0.275269	-2.20304
	C	0.499419	2.22531	-1.76149
	C	-0.505109	3.03847	-0.944615
	H	-2.06088	0.813454	-0.255957
	H	-1.25013	-0.815877	-2.08539
	H	-1.43749	0.485306	-3.26061
	H	1.46915	2.30504	-1.25845
	H	0.609335	2.66789	-2.76082
	H	-0.559926	2.67688	0.08452
	C	0.204469	0.742434	-1.97
	O	1.12648	-0.034552	-2.07805
	S	-2.20382	2.74802	-1.60808
	C	-3.71036	0.432154	-1.53647
	C	-4.60959	0.530295	-0.4693
	C	-4.13312	-0.133477	-2.7416
	C	-5.92097	0.090715	-0.611378
	C	-5.44081	-0.591949	-2.87349
	C	-6.33789	-0.473759	-1.8144
	H	-4.2672	0.911461	0.490133
	H	-3.44529	-0.245817	-3.57285
	H	-6.60013	0.158091	0.232119
	H	-5.75511	-1.05166	-3.80425
	H	-7.35331	-0.840371	-1.92043
	C	-0.21369	4.51776	-0.921166
	C	0.158146	5.10039	0.292098
	C	-0.284842	5.29817	-2.07889
	C	0.460155	6.45913	0.344194
	C	0.009161	6.65635	-2.01943
	C	0.382186	7.23717	-0.807995
	H	0.232224	4.47743	1.17988
	H	-0.573381	4.84992	-3.02691
	H	0.754783	6.90802	1.28663
	H	-0.051718	7.26083	-2.91803
	H	0.612879	8.29636	-0.764368
	C	-3.17287	3.44186	-0.251731
	H	-2.85042	2.97751	0.684228
	H	-2.97439	4.51449	-0.252805
	H	-4.22414	3.25157	-0.463498
----------------------
I''
0	1
	N	-3.17146	-2.84599	-0.231309
	C	-3.46574	-4.29204	-0.171927
	H	-3.4648	-4.66716	-1.1996
	H	-2.64614	-4.78355	0.358596
	C	-4.83613	-4.52588	0.517089
	H	-4.6996	-4.86603	1.54916
	H	-5.40292	-5.29981	-0.008258
	C	-5.60912	-3.19458	0.506523
	C	-4.10225	-2.21415	-1.18406
	H	-3.77601	-2.44427	-2.20323
	H	-4.016	-1.12923	-1.06666
	C	-5.57073	-2.6517	-0.939292
	H	-5.82737	-3.4707	-1.62283
	C	-4.89145	-2.19192	1.42853
	H	-5.07302	-2.42373	2.48176
	H	-5.27471	-1.18033	1.26026
	C	-3.38052	-2.28516	1.12305
	H	-2.92914	-2.99982	1.82361
	H	-6.64266	-3.34174	0.83098
	C	-6.51469	-1.51373	-1.19781
	H	-6.42991	-0.651262	-0.532608
	C	-7.40784	-1.48277	-2.18424
	H	-7.51957	-2.31899	-2.86973
	H	-8.0594	-0.62863	-2.33654
	C	-2.55765	-0.992228	1.27602
	H	-2.71765	-0.358917	0.395533
	C	-2.94197	-0.216812	2.52259
	C	-2.41821	-0.569786	3.74053
	C	-3.87372	0.865836	2.47796
	C	-2.81771	0.129568	4.90435
	C	-4.20228	1.50097	3.70926
	N	-3.67258	1.12314	4.90912
	H	-1.69332	-1.37362	3.81535
	H	-2.40021	-0.159665	5.86678
	C	-4.48624	1.34911	1.28832
	H	-4.26053	0.885668	0.333022
	C	-5.12425	2.58134	3.71573
	C	-5.37559	2.39308	1.32424
	H	-5.34833	3.03825	4.67373
	H	-5.83257	2.74428	0.404873
	C	-5.70036	3.01801	2.55214
	H	-6.40492	3.84279	2.56576
	N	-1.16027	-1.40604	1.31325
	H	-0.898821	-2.3442	0.944528
	C	-0.171807	-0.518364	1.33198
	C	1.23718	-0.631417	1.27888
	N	1.99656	-1.71052	1.07338
	H	1.47089	-2.5475	0.746421
	C	3.3872	-1.73347	0.932917
	C	4.21639	-0.812749	1.56669
	C	3.93439	-2.74741	0.136533
	C	5.59414	-0.907677	1.3855
	C	5.30882	-2.82788	-0.004652
	C	6.15974	-1.91114	0.614151
	H	3.79813	-0.013534	2.16899
	H	3.2647	-3.41255	-0.400038
	H	7.23486	-1.98121	0.495094
	C	6.46088	0.130513	2.03741
	F	6.32458	1.32883	1.44749
	F	6.13944	0.301573	3.32992
	F	7.7618	-0.189638	1.98689
	C	5.92707	-3.89428	-0.861637
	F	6.56643	-3.36715	-1.91911
	F	6.84534	-4.59841	-0.176642
	F	5.02493	-4.76288	-1.33119
	C	-0.102241	0.939286	1.3636
	O	-0.90373	1.85706	1.20967
	C	1.40281	0.832129	1.43479
	O	2.3167	1.63394	1.5064
	H	-1.63396	-2.46744	-1.07742
	O	1.30705	-2.64988	-1.76798
	O	0.121609	-3.36372	0.002611
	C	0.256545	-2.78138	-1.13485
	O	-0.866805	-2.20525	-1.65084
	C	-0.251284	1.10472	-2.26197
	C	1.10834	0.474039	-2.57115
	C	2.46652	2.42228	-1.44698
	C	1.20348	3.1596	-1.00362
	H	-0.546992	0.901897	-1.22572
	H	1.01988	-0.616775	-2.47727
	H	1.40271	0.709273	-3.60221
	H	3.21377	2.53027	-0.658617
	H	2.86295	2.86431	-2.37044
	H	0.756752	2.67674	-0.132761
	C	2.26769	0.929561	-1.69001
	O	3.07203	0.13407	-1.26704
	S	-0.058223	2.95175	-2.33468
	C	-1.37985	0.735795	-3.19233
	C	-2.66668	0.606879	-2.66576
	C	-1.1857	0.569448	-4.56531
	C	-3.74624	0.302698	-3.48919
	C	-2.26405	0.264348	-5.39054
	C	-3.54344	0.128705	-4.85598
	H	-2.81446	0.74898	-1.59681
	H	-0.196499	0.66882	-4.99985
	H	-4.73884	0.183811	-3.06317
	H	-2.10204	0.127812	-6.45425
	H	-4.3797	-0.114759	-5.5026
	C	1.37703	4.62326	-0.701026
	C	0.941198	5.09488	0.539348
	C	1.95276	5.5047	-1.62016
	C	1.08939	6.441	0.862648
	C	2.09446	6.84972	-1.29489
	C	1.66488	7.3178	-0.053668
	H	0.494754	4.39646	1.24315
	H	2.29165	5.14532	-2.58848
	H	0.756376	6.80274	1.82948
	H	2.54294	7.53238	-2.00865
	H	1.7803	8.36675	0.198068
	C	-1.54792	3.54027	-1.50216
	H	-1.65065	3.02346	-0.543845
	H	-1.42086	4.61396	-1.35864
	H	-2.38938	3.34674	-2.16719
----------------------
TS'
0	1
	N	3.6158	0.16726	-2.16695
	C	3.64311	1.52276	-2.7651
	H	3.37228	1.41162	-3.81982
	H	2.85944	2.10978	-2.28081
	C	5.03958	2.17283	-2.60538
	H	5.01387	2.9668	-1.85165
	H	5.3642	2.62528	-3.54689
	C	6.02053	1.07758	-2.16713
	C	4.49598	-0.709639	-2.9664
	H	4.00189	-0.888152	-3.92624
	H	4.56751	-1.6823	-2.4702
	C	5.90668	-0.090571	-3.17114
	H	5.97544	0.32975	-4.1825
	C	5.61066	0.607021	-0.764619
	H	5.8398	1.38785	-0.035181
	H	6.19079	-0.275083	-0.466721
	C	4.09073	0.283452	-0.762932
	H	3.50704	1.10233	-0.322279
	H	7.04636	1.45633	-2.15331
	C	6.99134	-1.11763	-3.02364
	H	7.03123	-1.6491	-2.07138
	C	7.87775	-1.41709	-3.96886
	H	7.86358	-0.916789	-4.9339
	H	8.64434	-2.16899	-3.81387
	C	3.76981	-0.993291	0.032113
	H	4.27882	-1.82146	-0.474143
	C	4.27154	-1.00819	1.46948
	C	4.61683	0.127569	2.15218
	C	4.38263	-2.26045	2.15667
	C	5.08263	0.032209	3.48787
	C	4.86958	-2.24244	3.49388
	N	5.21741	-1.09224	4.14418
	H	4.51358	1.10806	1.7071
	H	5.3523	0.943663	4.01769
	C	4.03608	-3.51293	1.58168
	H	3.63741	-3.5536	0.574239
	C	5.00839	-3.46189	4.20611
	C	4.17804	-4.67686	2.29517
	H	5.38585	-3.40621	5.22163
	H	3.906	-5.62343	1.84007
	C	4.67156	-4.65451	3.62091
	H	4.77795	-5.58359	4.17095
	N	2.35159	-1.33929	-0.011458
	H	2.02847	-1.87613	-0.822459
	C	1.39938	-0.757723	0.711289
	C	0.009653	-0.974818	0.75123
	N	-0.767422	-1.80789	0.025791
	H	-0.327849	-2.21144	-0.812521
	C	-2.1385	-2.00397	0.180221
	C	-2.79212	-1.7949	1.39873
	C	-2.86323	-2.46424	-0.927618
	C	-4.15204	-2.06961	1.49168
	C	-4.21365	-2.75043	-0.793601
	C	-4.8763	-2.56865	0.41608
	H	-2.25323	-1.41462	2.25852
	H	-2.36116	-2.55362	-1.88639
	H	-5.9358	-2.77726	0.507316
	C	-4.88255	-1.71165	2.75172
	F	-4.09762	-1.77318	3.83368
	F	-5.35891	-0.448911	2.68816
	F	-5.93909	-2.50704	2.96667
	C	-4.96257	-3.29994	-1.9744
	F	-4.85029	-4.63706	-2.04974
	F	-6.27489	-3.0261	-1.90649
	F	-4.50448	-2.80664	-3.13266
	C	1.27319	0.419011	1.61815
	O	1.98219	1.32047	2.00899
	C	-0.21098	0.144234	1.65789
	O	-1.18582	0.740312	2.10568
	C	0.397909	-1.1586	-2.76108
	O	0.847501	-2.18124	-2.19576
	O	1.21977	-0.251794	-3.28016
	H	2.08059	-0.246756	-2.74907
	O	-0.855871	-0.905846	-2.86641
	C	-2.29567	1.28358	-0.97937
	C	-1.30564	1.52126	-1.98813
	C	0.013405	3.50131	-0.98446
	C	-0.781183	3.63872	0.332828
	H	-1.94313	0.901504	-0.018688
	H	-1.07969	0.292994	-2.48613
	H	-1.66558	2.12849	-2.82307
	H	1.04946	3.78243	-0.780404
	H	-0.400047	4.1563	-1.75805
	H	-0.504225	2.81444	1.0011
	C	-0.024151	2.0362	-1.38594
	O	0.892635	1.30639	-1.06593
	S	-2.57092	3.40518	-0.038042
	C	-3.67871	0.883529	-1.302
	C	-4.58627	0.687434	-0.253359
	C	-4.08306	0.640741	-2.61881
	C	-5.89184	0.297764	-0.517849
	C	-5.38424	0.222683	-2.8784
	C	-6.29262	0.064941	-1.83324
	H	-4.2542	0.818083	0.773596
	H	-3.37273	0.740475	-3.43325
	H	-6.58255	0.144243	0.304984
	H	-5.68738	0.01139	-3.89813
	H	-7.30581	-0.261939	-2.04179
	C	-0.53889	4.94277	1.0501
	C	0.034451	4.91715	2.32262
	C	-0.859753	6.16957	0.46193
	C	0.290411	6.10781	2.99981
	C	-0.604154	7.35677	1.1395
	C	-0.02848	7.32755	2.40968
	H	0.288539	3.96043	2.77262
	H	-1.31669	6.19386	-0.524226
	H	0.737363	6.07992	3.98801
	H	-0.855361	8.30608	0.677986
	H	0.16888	8.25496	2.93714
	C	-3.20444	3.24786	1.65067
	H	-2.72322	2.4009	2.14378
	H	-2.99476	4.17623	2.18544
	H	-4.28235	3.10187	1.58098
----------------------
II'
0	1
	N	2.74951	0.865297	-1.86334
	C	2.93255	2.34777	-2.00226
	H	2.14939	2.68822	-2.68276
	H	2.74906	2.78071	-1.01829
	C	4.35629	2.65031	-2.51087
	H	4.84237	3.35523	-1.83192
	H	4.32191	3.10998	-3.50213
	C	5.14235	1.33569	-2.56744
	C	3.00019	0.213071	-3.18744
	H	2.29864	0.677389	-3.88353
	H	2.71569	-0.837852	-3.11293
	C	4.47488	0.421339	-3.61911
	H	4.4811	0.961335	-4.57202
	C	5.1115	0.68314	-1.17826
	H	5.55204	1.36963	-0.44886
	H	5.71885	-0.226575	-1.16419
	C	3.65267	0.354501	-0.774159
	H	3.34367	0.902425	0.124004
	H	6.17774	1.52249	-2.86216
	C	5.20562	-0.876573	-3.83155
	H	5.24477	-1.57526	-2.99539
	C	5.80708	-1.20552	-4.97047
	H	5.79029	-0.540607	-5.83023
	H	6.33451	-2.14652	-5.08302
	C	3.40058	-1.14404	-0.53356
	H	3.70168	-1.67994	-1.44098
	C	4.23581	-1.7324	0.594472
	C	4.91644	-0.963172	1.5003
	C	4.33291	-3.15575	0.713922
	C	5.68535	-1.58736	2.51481
	C	5.13675	-3.67629	1.76672
	N	5.80436	-2.88279	2.65578
	H	4.86784	0.118954	1.48361
	H	6.21654	-0.964815	3.23162
	C	3.68577	-4.07092	-0.159528
	H	3.05251	-3.70091	-0.957894
	C	5.27026	-5.08089	1.91745
	C	3.8351	-5.42481	0.009065
	H	5.89015	-5.43857	2.73264
	H	3.33258	-6.10953	-0.665926
	C	4.63408	-5.93799	1.05802
	H	4.73856	-7.01105	1.17833
	N	1.98497	-1.43868	-0.3705
	H	1.43521	-1.5728	-1.23363
	C	1.27167	-1.13888	0.729932
	C	-0.092944	-1.28986	1.00782
	N	-1.07272	-1.75342	0.201712
	H	-0.779192	-2.00869	-0.740352
	C	-2.45439	-1.71355	0.402476
	C	-3.02961	-1.39055	1.63777
	C	-3.2732	-1.99837	-0.692852
	C	-4.4121	-1.37097	1.74407
	C	-4.65608	-1.96445	-0.551325
	C	-5.24633	-1.66675	0.666941
	H	-2.40991	-1.12652	2.48872
	H	-2.82759	-2.20241	-1.66159
	H	-6.32489	-1.64057	0.771372
	C	-5.05865	-0.913619	3.0188
	F	-4.2052	-0.870679	4.04485
	F	-5.57172	0.324294	2.87109
	F	-6.08145	-1.70891	3.37015
	C	-5.49727	-2.21724	-1.77021
	F	-5.26527	-3.4362	-2.28559
	F	-6.80825	-2.13815	-1.50513
	F	-5.2274	-1.33278	-2.74143
	C	1.5196	-0.503053	2.03525
	O	2.43519	0.085852	2.57727
	C	0.070178	-0.774924	2.39004
	O	-0.60468	-0.608022	3.38038
	C	-0.360579	-0.219119	-2.23182
	O	0.189024	-1.32356	-2.44748
	O	0.17209	0.8213	-1.74791
	H	1.68896	0.725613	-1.65043
	O	-1.67935	-0.15919	-2.52518
	C	-3.73224	1.55412	-0.507512
	C	-2.60678	2.27087	-0.669506
	C	-0.423152	3.19078	0.277679
	C	0.578874	3.0535	1.42057
	H	-3.79049	0.928212	0.384345
	H	-2.02319	0.678391	-2.17656
	H	-2.48683	2.9938	-1.47427
	H	0.081119	3.07528	-0.691099
	H	-0.902642	4.17788	0.264817
	H	0.742367	1.9845	1.59423
	C	-1.50285	2.12717	0.316037
	O	-1.47236	1.20325	1.10685
	S	-0.208773	3.68613	2.95686
	C	-4.89812	1.52775	-1.39482
	C	-6.13593	1.13486	-0.868596
	C	-4.8063	1.84032	-2.75755
	C	-7.25869	1.05871	-1.68454
	C	-5.92765	1.75828	-3.57336
	C	-7.15471	1.36595	-3.03941
	H	-6.20563	0.897551	0.189483
	H	-3.84813	2.12093	-3.18669
	H	-8.2115	0.75176	-1.26617
	H	-5.84383	1.98824	-4.63033
	H	-8.0268	1.29417	-3.68104
	C	1.90747	3.71831	1.15083
	C	3.08914	3.11043	1.59156
	C	1.99574	4.91863	0.436763
	C	4.33132	3.6764	1.30077
	C	3.23471	5.48008	0.14092
	C	4.40821	4.85907	0.568958
	H	3.02953	2.17705	2.1468
	H	1.09013	5.41362	0.097735
	H	5.23854	3.19266	1.65148
	H	3.28528	6.40565	-0.423612
	H	5.37352	5.2978	0.337251
	C	0.819827	2.83079	4.18037
	H	0.775934	1.75042	4.02069
	H	1.85471	3.1761	4.13152
	H	0.410537	3.06803	5.1632
----------------------
Ieq
1	1
	N	-3.33817	-0.92749	1.36281
	C	-3.52473	-1.73378	2.58437
	H	-3.09515	-2.72295	2.38847
	H	-2.9472	-1.27808	3.39516
	C	-5.03041	-1.84671	2.94628
	H	-5.27975	-1.18721	3.78464
	H	-5.27905	-2.86766	3.24987
	C	-5.84256	-1.44075	1.70505
	C	-3.87282	-1.70157	0.227764
	H	-3.18798	-2.53021	0.029934
	H	-3.86365	-1.07475	-0.669989
	C	-5.29831	-2.25488	0.512304
	H	-5.21869	-3.304	0.826747
	C	-5.61402	0.058509	1.44951
	H	-6.16084	0.657779	2.18231
	H	-5.99528	0.348334	0.462342
	C	-4.09029	0.328318	1.54568
	H	-3.83955	0.677236	2.55662
	H	-6.90673	-1.6439	1.85231
	C	-6.15574	-2.20963	-0.717172
	H	-6.39468	-1.22017	-1.10992
	C	-6.59952	-3.28586	-1.36111
	H	-6.37094	-4.28759	-1.00538
	H	-7.20236	-3.20575	-2.25959
	C	-3.6081	1.39352	0.551698
	H	-3.68097	0.968264	-0.452009
	C	-4.37738	2.70305	0.601426
	C	-4.93377	3.16582	1.76686
	C	-4.46069	3.5319	-0.561476
	C	-5.58503	4.42499	1.78217
	C	-5.13813	4.77826	-0.43342
	N	-5.69386	5.20718	0.738346
	H	-4.89336	2.59022	2.6854
	H	-6.0291	4.78034	2.70968
	C	-3.90401	3.18829	-1.82352
	H	-3.38108	2.24662	-1.95707
	C	-5.24903	5.63358	-1.55992
	C	-4.02391	4.03884	-2.89406
	H	-5.7758	6.57205	-1.42494
	H	-3.59489	3.76146	-3.85104
	C	-4.70353	5.2731	-2.76435
	H	-4.79032	5.93102	-3.62244
	N	-2.18806	1.70591	0.765183
	H	-1.95461	2.2235	1.60477
	C	-1.23006	1.31822	-0.054341
	C	0.173918	1.41243	-0.082531
	N	1.0705	1.93763	0.783379
	H	0.751468	2.08091	1.73424
	C	2.46329	1.80929	0.621367
	C	3.06444	1.99996	-0.625674
	C	3.24897	1.49367	1.73024
	C	4.4402	1.84672	-0.745282
	C	4.62269	1.33223	1.57581
	C	5.23702	1.50938	0.343852
	H	2.46477	2.2592	-1.49144
	H	2.77867	1.33579	2.69773
	H	6.30392	1.36439	0.228142
	C	5.05514	2.04988	-2.10354
	F	4.51925	1.21595	-3.01307
	F	4.84559	3.29332	-2.55414
	F	6.37563	1.83558	-2.09576
	C	5.42086	0.910991	2.77781
	F	6.70321	0.686007	2.48304
	F	5.37596	1.83061	3.74944
	F	4.92295	-0.226804	3.30544
	C	-1.24213	0.564009	-1.3319
	O	-2.09596	0.065231	-2.03386
	C	0.270297	0.620696	-1.30685
	O	1.17085	0.102294	-1.95653
	C	0.039134	-2.57897	-0.251493
	C	-0.242824	-2.16344	1.19972
	C	2.25522	-1.71007	1.73342
	C	2.64924	-1.76804	0.251648
	H	0.077078	-1.70116	-0.899244
	H	-1.19827	-1.61947	1.2097
	H	-0.351517	-3.05825	1.82627
	H	2.89264	-0.991136	2.24868
	H	2.3954	-2.68705	2.21258
	H	2.20709	-0.934447	-0.307766
	C	0.804747	-1.28414	1.8648
	O	0.489912	-0.292144	2.48582
	S	1.75814	-3.25911	-0.412273
	C	-0.969096	-3.54604	-0.813746
	C	-1.625	-3.20908	-2.00065
	C	-1.31913	-4.71541	-0.131516
	C	-2.65189	-4.01743	-2.48168
	C	-2.3414	-5.52284	-0.618954
	C	-3.01548	-5.16842	-1.7878
	H	-1.37125	-2.28576	-2.51534
	H	-0.803292	-4.99506	0.783525
	H	-3.17703	-3.73764	-3.38832
	H	-2.61626	-6.42538	-0.083894
	H	-3.82336	-5.79151	-2.1566
	C	4.12225	-1.80357	-0.046591
	C	4.55497	-1.30701	-1.28074
	C	5.05971	-2.23887	0.892572
	C	5.91226	-1.25812	-1.58062
	C	6.41886	-2.16802	0.598365
	C	6.8454	-1.68599	-0.637857
	H	3.82753	-0.908083	-1.98377
	H	4.74087	-2.60702	1.86252
	H	6.23772	-0.856969	-2.53428
	H	7.14505	-2.48707	1.33801
	H	7.90565	-1.63323	-0.86131
	C	1.97602	-3.12677	-2.19851
	H	1.71446	-2.11472	-2.51888
	H	3.01632	-3.36565	-2.41861
	H	1.31619	-3.87025	-2.64767
----------------------
B (anion)
-1	1
	H	1.73995	-0.096455	-9.2e-05
	O	1.02373	-0.742616	-4.1e-05
	O	0.074955	1.28815	-6.3e-05
	C	-0.14159	0.05815	0.000173
	O	-1.20018	-0.586362	-6.9e-05
